# Supplementary material for: ﻿Two new species of the mealybug genus Paracoccus from Jiangxi, South China (Hemiptera, Coccomorpha, Pseudococcidae)
Source: Zookeys. 2024 Apr 3;1197:1–11. doi: 10.3897/zookeys.1197.118778 (PMC11015089; doi:10.3897/zookeys.1197.118778)
Supplement: XML Treatment for Paracoccus [file zookeys.1197.118778-treatment1.xml]

<!DOCTYPE tp:taxon-treatment
  PUBLIC "-//TaxonX//DTD Taxonomic Treatment Publishing DTD v0 20100105//EN" "tax-treatment-NSO.dtd">
<tp:taxon-treatment xmlns:tp="http://www.plazi.org/taxpub"><tp:treatment-meta><kwd-group><label>Taxon classification</label><kwd>
              <named-content content-type="kingdom">Animalia</named-content>
            </kwd><kwd>
              <named-content content-type="order">Hemiptera</named-content>
            </kwd><kwd>
              <named-content content-type="family">Pseudococcidae</named-content>
            </kwd></kwd-group><mixed-citation publication-type="journal"><person-group><name><surname>Zhang</surname><given-names>Jiang-Tao</given-names></name><name><surname>Li</surname><given-names>Chao-Qun</given-names></name><name><surname>Liu</surname><given-names>Xing-Ping</given-names></name><name><surname>Wang</surname><given-names>Yan</given-names></name></person-group><article-title>﻿Two new species of the mealybug genus <italic><tp:taxon-name><tp:taxon-name-part taxon-name-part-type="genus" reg="Paracoccus">Paracoccus</tp:taxon-name-part></tp:taxon-name></italic> from Jiangxi, South China (<tp:taxon-name><tp:taxon-name-part taxon-name-part-type="order">Hemiptera</tp:taxon-name-part></tp:taxon-name>, <tp:taxon-name><tp:taxon-name-part taxon-name-part-type="above-genus">Coccomorpha</tp:taxon-name-part></tp:taxon-name>, <tp:taxon-name><tp:taxon-name-part taxon-name-part-type="family">Pseudococcidae</tp:taxon-name-part></tp:taxon-name>)</article-title><source>Zookeys</source><day>03</day><month>04</month><year>2024</year><volume>1197</volume><fpage>1</fpage><lpage>11</lpage><pub-id pub-id-type="doi">10.3897/zookeys.1197.118778</pub-id></mixed-citation></tp:treatment-meta><tp:nomenclature><label>﻿Genus</label><tp:taxon-name>
            <object-id xmlns:xlink="http://www.w3.org/1999/xlink" content-type="arpha" xlink:type="simple">A0DF9F87-8B74-57B5-AEBF-637F6AB330E9</object-id>
            <tp:taxon-name-part taxon-name-part-type="genus" reg="Paracoccus">Paracoccus</tp:taxon-name-part>
          </tp:taxon-name><tp:taxon-authority>Ezzat &amp; McConnell, 1956</tp:taxon-authority><tp:nomenclature-citation-list><tp:nomenclature-citation><tp:taxon-name>
                <tp:taxon-name-part taxon-name-part-type="genus" reg="Paracoccus">Paracoccus</tp:taxon-name-part>
              </tp:taxon-name><comment><xref ref-type="bibr" rid="B6">Ezzat and McConnell 1956</xref>: 37. Type species: <tp:taxon-name><tp:taxon-name-part taxon-name-part-type="genus" reg="Pseudococcus">Pseudococcus</tp:taxon-name-part><tp:taxon-name-part taxon-name-part-type="species" reg="burnerae">burnerae</tp:taxon-name-part></tp:taxon-name> Brain, by original designation.</comment></tp:nomenclature-citation><tp:nomenclature-citation><tp:taxon-name>
                <tp:taxon-name-part taxon-name-part-type="genus" reg="Gossypina">Gossypina</tp:taxon-name-part>
              </tp:taxon-name><comment><xref ref-type="bibr" rid="B15">Salazar 1972</xref>: 293. Type species: <tp:taxon-name><tp:taxon-name-part taxon-name-part-type="genus" reg="Gossypina">Gossypina</tp:taxon-name-part><tp:taxon-name-part taxon-name-part-type="species" reg="glauca">glauca</tp:taxon-name-part></tp:taxon-name> Salazar, by monotypy and original designation. Synonymized by <xref ref-type="bibr" rid="B18">Williams and Granara de Willink 1992</xref>: 292.</comment></tp:nomenclature-citation></tp:nomenclature-citation-list></tp:nomenclature><tp:treatment-sec sec-type="diagnosis" id="SECID0ECLAC"><title>Diagnosis.</title><p>(adapted and slightly modified from <xref ref-type="bibr" rid="B17">Williams 2004</xref>): body of adult female usually broadly oval. Anal lobes usually developed, each with a partial or complete ventral anal lobe bar extending from either apical seta or from bar seta. Antennae each normally 8-segmented. Legs well developed, claw without a denticle; tarsal digitules knobbed; translucent pores usually present on hind coxa and tibia. Cerarii numbering as many as 18 pairs, each cerarius bearing 2 conical setae, except some on head and thorax each with 3 or 4 setae; auxiliary setae usually absent except in anal lobe cerarii. Circulus present or absent. Anterior and posterior ostioles present. Anal ring normally with 6 setae. Oral rim tubular ducts present on dorsum and sometimes on venter. Oral collar tubular ducts present. Multilocular disc-pores present, at least on venter. Trilocular pores present.</p></tp:treatment-sec><ref-list><ref id="B6"><mixed-citation xmlns:xlink="http://www.w3.org/1999/xlink" xlink:type="simple"><person-group><name name-style="western"><surname>Ezzat</surname><given-names>YM</given-names></name><name name-style="western"><surname>McConnell</surname><given-names>HS</given-names></name></person-group> (<year>1956</year>) <article-title>A classification of the mealybug tribe <tp:taxon-name><tp:taxon-name-part taxon-name-part-type="tribe">Planococcini</tp:taxon-name-part></tp:taxon-name> (<tp:taxon-name><tp:taxon-name-part taxon-name-part-type="family">Pseudococcidae</tp:taxon-name-part></tp:taxon-name>: <tp:taxon-name><tp:taxon-name-part taxon-name-part-type="suborder">Homoptera</tp:taxon-name-part></tp:taxon-name>).</article-title><source>Bulletin of the Maryland Agriculture Experiment Station A-</source><volume>84</volume>: <fpage>1</fpage>–<lpage>108</lpage>.</mixed-citation></ref><ref id="B15"><mixed-citation xmlns:xlink="http://www.w3.org/1999/xlink" xlink:type="simple"><person-group><name name-style="western"><surname>Salazar</surname><given-names>TJA</given-names></name></person-group> (<year>1972</year>) <article-title>Contribución al conocimiento de los <tp:taxon-name><tp:taxon-name-part taxon-name-part-type="family">Pseudococcidae</tp:taxon-name-part></tp:taxon-name> del Perú.</article-title><source>Revista Peruana de Entomología</source><volume>15</volume>(<issue>2</issue>): <fpage>277</fpage>–<lpage>303</lpage>.</mixed-citation></ref><ref id="B18"><mixed-citation xmlns:xlink="http://www.w3.org/1999/xlink" xlink:type="simple"><person-group><name name-style="western"><surname>Williams</surname><given-names>DJ</given-names></name><name name-style="western"><surname>Granara de Willink</surname><given-names>MC</given-names></name></person-group> (<year>1992</year>) <source>Mealybugs of Central and South America. C.A.B.</source><publisher-name>International</publisher-name>, <publisher-loc>Wallingford</publisher-loc>, <size units="page">635 pp</size>.</mixed-citation></ref><ref id="B17"><mixed-citation xmlns:xlink="http://www.w3.org/1999/xlink" xlink:type="simple"><person-group><name name-style="western"><surname>Williams</surname><given-names>DJ</given-names></name></person-group> (<year>2004</year>) <source>Mealybugs of southern Asia. The Natural History Museum, London. Southdene SDN.</source><publisher-name>BHD.</publisher-name>, <publisher-loc>Kuala Lumpur</publisher-loc>, <size units="page">896 pp</size>.</mixed-citation></ref></ref-list></tp:taxon-treatment>
