# Supplementary material for: ﻿Two new species of the mealybug genus Paracoccus from Jiangxi, South China (Hemiptera, Coccomorpha, Pseudococcidae)
Source: Zookeys. 2024 Apr 3;1197:1–11. doi: 10.3897/zookeys.1197.118778 (PMC11015089; doi:10.3897/zookeys.1197.118778)
Supplement: XML Treatment for Paracoccus gillianwatsonae [file zookeys.1197.118778-treatment2.xml]

<!DOCTYPE tp:taxon-treatment
  PUBLIC "-//TaxonX//DTD Taxonomic Treatment Publishing DTD v0 20100105//EN" "tax-treatment-NSO.dtd">
<tp:taxon-treatment xmlns:tp="http://www.plazi.org/taxpub"><tp:treatment-meta><kwd-group><label>Taxon classification</label><kwd>
              <named-content content-type="kingdom">Animalia</named-content>
            </kwd><kwd>
              <named-content content-type="order">Hemiptera</named-content>
            </kwd><kwd>
              <named-content content-type="family">Pseudococcidae</named-content>
            </kwd></kwd-group><mixed-citation publication-type="journal"><person-group><name><surname>Zhang</surname><given-names>Jiang-Tao</given-names></name><name><surname>Li</surname><given-names>Chao-Qun</given-names></name><name><surname>Liu</surname><given-names>Xing-Ping</given-names></name><name><surname>Wang</surname><given-names>Yan</given-names></name></person-group><article-title>﻿Two new species of the mealybug genus <italic><tp:taxon-name><tp:taxon-name-part taxon-name-part-type="genus" reg="Paracoccus">Paracoccus</tp:taxon-name-part></tp:taxon-name></italic> from Jiangxi, South China (<tp:taxon-name><tp:taxon-name-part taxon-name-part-type="order">Hemiptera</tp:taxon-name-part></tp:taxon-name>, <tp:taxon-name><tp:taxon-name-part taxon-name-part-type="above-genus">Coccomorpha</tp:taxon-name-part></tp:taxon-name>, <tp:taxon-name><tp:taxon-name-part taxon-name-part-type="family">Pseudococcidae</tp:taxon-name-part></tp:taxon-name>)</article-title><source>Zookeys</source><day>03</day><month>04</month><year>2024</year><volume>1197</volume><fpage>1</fpage><lpage>11</lpage><pub-id pub-id-type="doi">10.3897/zookeys.1197.118778</pub-id></mixed-citation></tp:treatment-meta><tp:nomenclature><label>﻿</label><tp:taxon-name>
            <object-id xmlns:xlink="http://www.w3.org/1999/xlink" content-type="arpha" xlink:type="simple">799FA47B-8A01-5A38-8F96-74053553D4D6</object-id>
            <tp:taxon-name-part taxon-name-part-type="genus" reg="Paracoccus">Paracoccus</tp:taxon-name-part>
            <tp:taxon-name-part taxon-name-part-type="species" reg="gillianwatsonae">gillianwatsonae</tp:taxon-name-part>
            <object-id xmlns:xlink="http://www.w3.org/1999/xlink" content-type="zoobank" xlink:type="simple">https://zoobank.org/E9FB2EE0-028A-4C6A-96B0-D23596F5EC01</object-id>
          </tp:taxon-name><tp:taxon-authority>Zhang</tp:taxon-authority><tp:taxon-status xmlns:xlink="http://www.w3.org/1999/xlink" xlink:type="simple">sp. nov.</tp:taxon-status><xref ref-type="fig" rid="F1">Figs 1</xref><xref ref-type="fig" rid="F2">, 2</xref></tp:nomenclature><tp:treatment-sec sec-type="material" id="SECID0E5MAC"><title>Materials examined.</title><p><bold><italic>Holotype</italic></bold>: 1 ♀ (mounted singly on a slide), China, Jiangxi, Yichun City, Fengxin County, Chi’an Town [<named-content xmlns:xlink="http://www.w3.org/1999/xlink" content-type="dwc:verbatimCoordinates" xlink:type="simple"><named-content content-type="geo-json" specific-use="{&#34;type&#34;:&#34;Point&#34;,&#34;coordinates&#34;:[115.352500,28.665278]}" id="NCID0EMNAC" xlink:type="simple">28°39′55″N, 115°21′9″E</named-content></named-content>] / on the needles of <italic><tp:taxon-name><tp:taxon-name-part taxon-name-part-type="genus" reg="Pinus">Pinus</tp:taxon-name-part><tp:taxon-name-part taxon-name-part-type="species" reg="massoniana">massoniana</tp:taxon-name-part></tp:taxon-name></italic> Lamb. (<tp:taxon-name><tp:taxon-name-part taxon-name-part-type="family">Pinaceae</tp:taxon-name-part></tp:taxon-name>) / 22.ix.2022, coll. Jiang-tao Zhang (<named-content xmlns:xlink="http://www.w3.org/1999/xlink" content-type="dwc:institutional_code" xlink:title="College of Forestry, Jiangxi Agricultural University" xlink:href="http://grbio.org/institution/jiangxi-agricultural-university" xlink:type="simple">CFJAU</named-content>). <bold><italic>Paratypes</italic></bold>: 4 ♀♀ (mounted singly on 4 slides), same data as holotype (3 <named-content xmlns:xlink="http://www.w3.org/1999/xlink" content-type="dwc:institutional_code" xlink:title="College of Forestry, Jiangxi Agricultural University" xlink:href="http://grbio.org/institution/jiangxi-agricultural-university" xlink:type="simple">CFJAU</named-content>, 1 <abbrev xmlns:xlink="http://www.w3.org/1999/xlink" xlink:title="Insect Collection of the Southwest Forestry University" id="ABBRID0EMOAC" xlink:type="simple">SWFU</abbrev>).</p></tp:treatment-sec><tp:treatment-sec sec-type="etymology" id="SECID0EQOAC"><title>Etymology.</title><p>The species is named after Dr Gillian W. Watson (Department of Life Sciences, the Natural History Museum, London, U.K.), who has selflessly helped the first author.</p></tp:treatment-sec><tp:treatment-sec sec-type="description" id="SECID0EVOAC"><title>Description.</title><p><bold>Live adult female</bold> (Fig. <xref ref-type="fig" rid="F1">1</xref>). Body elongate-oval, covered with thin, pale grey, mealy wax and with short, white lateral filaments around posterior body margins; these becoming successively longer on posteriormost four segments, with caudal filaments longest, each about 1/3 as long as maximum body width.</p><fig id="F1" position="float" orientation="portrait"><object-id xmlns:xlink="http://www.w3.org/1999/xlink" content-type="doi" xlink:type="simple">10.3897/zookeys.1197.118778.figure1</object-id><object-id xmlns:xlink="http://www.w3.org/1999/xlink" content-type="arpha" xlink:type="simple">C995774E-3B25-5E59-9987-BA10A46F6B41</object-id><label>Figure 1.</label><caption><p>Live adult female of <italic><tp:taxon-name><tp:taxon-name-part taxon-name-part-type="genus" reg="Paracoccus">Paracoccus</tp:taxon-name-part><tp:taxon-name-part taxon-name-part-type="species" reg="gillianwatsonae">gillianwatsonae</tp:taxon-name-part></tp:taxon-name></italic> Zhang, sp. nov. on a needle of <italic><tp:taxon-name><tp:taxon-name-part taxon-name-part-type="genus" reg="Pinus">Pinus</tp:taxon-name-part><tp:taxon-name-part taxon-name-part-type="species" reg="massoniana">massoniana</tp:taxon-name-part></tp:taxon-name></italic> Lamb. (<tp:taxon-name><tp:taxon-name-part taxon-name-part-type="family">Pinaceae</tp:taxon-name-part></tp:taxon-name>).</p></caption><graphic xmlns:xlink="http://www.w3.org/1999/xlink" xlink:href="zookeys-1197-001_article-118778__-g001.jpg" position="float" orientation="portrait" xlink:type="simple" id="oo_1014187.jpg"><uri content-type="original_file" xlink:type="simple">https://binary.pensoft.net/fig/1014187</uri></graphic></fig><p><bold>Slide-mounted adult female</bold> (Fig. <xref ref-type="fig" rid="F2">2</xref>, <italic>n</italic> = 5). Body elongate-oval, 1.4–1.8 <abbrev xmlns:xlink="http://www.w3.org/1999/xlink" xlink:title="millimeters" id="ABBRID0EUAAE" xlink:type="simple">mm</abbrev> long and 0.8–1.0 <abbrev xmlns:xlink="http://www.w3.org/1999/xlink" xlink:title="millimeters" id="ABBRID0EYAAE" xlink:type="simple">mm</abbrev> wide. Anal lobes moderately developed, dorsal surface of each lobe with a small, slightly sclerotized area; ventral surface with long apical seta, each 180–200 <abbrev xmlns:xlink="http://www.w3.org/1999/xlink" xlink:title="micrometers" id="ABBRID0E3AAE" xlink:type="simple">µm</abbrev> long, and anal lobe bar present forwards from apical seta. Antennae each usually with 8 segments, sometimes with segments IV and V combined; each antenna 322–360 <abbrev xmlns:xlink="http://www.w3.org/1999/xlink" xlink:title="micrometers" id="ABBRID0EABAE" xlink:type="simple">µm</abbrev> long, length of segments (in <abbrev xmlns:xlink="http://www.w3.org/1999/xlink" xlink:title="micrometers" id="ABBRID0EEBAE" xlink:type="simple">µm</abbrev>): I 35.0–37.5, II 42.5–47.5, III 42.5–50.0, IV 25.0–30.0, V 22.5–30.0, VI 30.0–37.5, VII 35.0–40.0 and VIII 85.0–95.0. Eye spot located on body margin lateral to antennal base. Clypeolabral shield 150–163 <abbrev xmlns:xlink="http://www.w3.org/1999/xlink" xlink:title="micrometers" id="ABBRID0EIBAE" xlink:type="simple">µm</abbrev> long and 120–140 <abbrev xmlns:xlink="http://www.w3.org/1999/xlink" xlink:title="micrometers" id="ABBRID0EMBAE" xlink:type="simple">µm</abbrev> wide. Labium 130–148 <abbrev xmlns:xlink="http://www.w3.org/1999/xlink" xlink:title="micrometers" id="ABBRID0EQBAE" xlink:type="simple">µm</abbrev> long and 80–95 <abbrev xmlns:xlink="http://www.w3.org/1999/xlink" xlink:title="micrometers" id="ABBRID0EUBAE" xlink:type="simple">µm</abbrev> wide, 0.87–0.98 times as long as clypeolabral shield. Legs well developed; claw stout, without a denticle; both tarsal digitules and claw digitules apically knobbed, longer than claw; with translucent pores present on hind coxa and tibia (Fig. <xref ref-type="fig" rid="F2">2D, E</xref>). Hind leg measurements (in <abbrev xmlns:xlink="http://www.w3.org/1999/xlink" xlink:title="micrometers" id="ABBRID0E3BAE" xlink:type="simple">µm</abbrev>): coxa 55–65, trochanter + femur 227–245, tibia + tarsus 242–278, claw 20.0–22.5. Ratio of lengths of hind tibia + tarsus to trochanter + femur 1: 1.10–1.19, ratio of lengths of hind tibia to tarsus 1: 1.67–1.85. Circulus nearly quadrate, 50–75 <abbrev xmlns:xlink="http://www.w3.org/1999/xlink" xlink:title="micrometers" id="ABBRID0EACAE" xlink:type="simple">µm</abbrev> long and 65–85 <abbrev xmlns:xlink="http://www.w3.org/1999/xlink" xlink:title="micrometers" id="ABBRID0EECAE" xlink:type="simple">µm</abbrev> wide, situated between abdominal segments III and IV, divided by an intersegmental line. Anterior and posterior ostioles present, each lip with 7–12 trilocular pores and 0–4 setae. Anal ring 65–80 <abbrev xmlns:xlink="http://www.w3.org/1999/xlink" xlink:title="micrometers" id="ABBRID0EICAE" xlink:type="simple">µm</abbrev> wide, bearing 6 long setae, each seta 112–130 <abbrev xmlns:xlink="http://www.w3.org/1999/xlink" xlink:title="micrometers" id="ABBRID0EMCAE" xlink:type="simple">µm</abbrev> long. Cerarii usually numbering 6 or 7 pairs on abdomen, sometimes also with 1 pair present on thorax and 1 pair present on head. Anal lobe cerarii (C<sub>18</sub>) (Fig. <xref ref-type="fig" rid="F2">2H</xref>) each bearing 2 conical setae, each seta 15–17 <abbrev xmlns:xlink="http://www.w3.org/1999/xlink" xlink:title="micrometers" id="ABBRID0EWCAE" xlink:type="simple">µm</abbrev> long and 6–7 <abbrev xmlns:xlink="http://www.w3.org/1999/xlink" xlink:title="micrometers" id="ABBRID0E1CAE" xlink:type="simple">µm</abbrev> wide at base, with 1 or 2 auxiliary setae and 10–12 trilocular pores, all situated on a small slightly sclerotized area. Other cerarii each containing 2 conical setae and 3–5 trilocular pores. Cerarii C<sub>12</sub>, if present, usually each containing only 1 conical seta and 1 short seta. Cerarii on thorax, if present, usually each containing 2 slender conical setae. On head, usually the ocular cerarii (C<sub>3</sub>) present, each containing 3 or 4 slender setae. Discoidal pores (Fig. <xref ref-type="fig" rid="F2">2C</xref>), each narrower than a trilocular pore, scattered on dorsum and venter.</p><fig id="F2" position="float" orientation="portrait"><object-id xmlns:xlink="http://www.w3.org/1999/xlink" content-type="doi" xlink:type="simple">10.3897/zookeys.1197.118778.figure2</object-id><object-id xmlns:xlink="http://www.w3.org/1999/xlink" content-type="arpha" xlink:type="simple">0F0CD15F-2A5A-592D-A557-BC7AFDD56E49</object-id><label>Figure 2.</label><caption><p>Adult female of <italic><tp:taxon-name><tp:taxon-name-part taxon-name-part-type="genus" reg="Paracoccus">Paracoccus</tp:taxon-name-part><tp:taxon-name-part taxon-name-part-type="species" reg="gillianwatsonae">gillianwatsonae</tp:taxon-name-part></tp:taxon-name></italic> Zhang, sp. nov. <bold>A</bold> large-type oral collar tubular duct <bold>B</bold> trilocular pore <bold>C</bold> discoidal pore <bold>D</bold> hind coxa <bold>E</bold> hind tibia <bold>F</bold> small-type oral collar tubular duct <bold>G</bold> multilocular disc-pore <bold>H</bold> anal lobe cerarius (C<sub>18</sub>) <bold>I</bold> dorsal seta <bold>J</bold> oral rim tubular duct.</p></caption><graphic xmlns:xlink="http://www.w3.org/1999/xlink" xlink:href="zookeys-1197-001_article-118778__-g002.jpg" position="float" orientation="portrait" xlink:type="simple" id="oo_1014188.jpg"><uri content-type="original_file" xlink:type="simple">https://binary.pensoft.net/fig/1014188</uri></graphic></fig><p><bold><italic>Dorsum</italic>.</bold> Setae (Fig. <xref ref-type="fig" rid="F2">2I</xref>) short, stiff, sometimes spine-like, mostly each 20.0–32.5 μm long, accompanied by shorter setae, each 7.5–15.0 <abbrev xmlns:xlink="http://www.w3.org/1999/xlink" xlink:title="micrometers" id="ABBRID0E6EAE" xlink:type="simple">µm</abbrev> long; setal bases not closely associated with trilocular pores. Trilocular pores (Fig. <xref ref-type="fig" rid="F2">2B</xref>), each 3.0–3.5 <abbrev xmlns:xlink="http://www.w3.org/1999/xlink" xlink:title="micrometers" id="ABBRID0EHFAE" xlink:type="simple">µm</abbrev> wide, evenly distributed. Oral rim tubular ducts (Fig. <xref ref-type="fig" rid="F2">2J</xref>) present, numbering 11–24 in total, each duct 11–12 <abbrev xmlns:xlink="http://www.w3.org/1999/xlink" xlink:title="micrometers" id="ABBRID0EPFAE" xlink:type="simple">µm</abbrev> long and about 4 <abbrev xmlns:xlink="http://www.w3.org/1999/xlink" xlink:title="micrometers" id="ABBRID0ETFAE" xlink:type="simple">µm</abbrev> wide, with rim 8–9 <abbrev xmlns:xlink="http://www.w3.org/1999/xlink" xlink:title="micrometers" id="ABBRID0EXFAE" xlink:type="simple">µm</abbrev> in diameter, usually present singly near margins of head, thorax, and close to cerarii on posterior abdominal segments, and others usually present in medial or submedial areas of thorax and abdominal segments II and III, or only on abdominal segment II.</p><p><bold><italic>Venter.</italic></bold> Setae relatively long and flagellate, longest setae present on medial area of head and posterior abdominal segments, each 62.5–125.0 <abbrev xmlns:xlink="http://www.w3.org/1999/xlink" xlink:title="micrometers" id="ABBRID0ECGAE" xlink:type="simple">µm</abbrev> long, accompanied by shorter setae, each 20.0–32.5 <abbrev xmlns:xlink="http://www.w3.org/1999/xlink" xlink:title="micrometers" id="ABBRID0EGGAE" xlink:type="simple">µm</abbrev> long. Cisanal setae each 50–55 <abbrev xmlns:xlink="http://www.w3.org/1999/xlink" xlink:title="micrometers" id="ABBRID0EKGAE" xlink:type="simple">µm</abbrev> long; obanal setae each 45–50 <abbrev xmlns:xlink="http://www.w3.org/1999/xlink" xlink:title="micrometers" id="ABBRID0EOGAE" xlink:type="simple">µm</abbrev> long. Trilocular pores similar to those on dorsum, evenly distributed. Multilocular disc-pores (Fig. <xref ref-type="fig" rid="F2">2G</xref>), each 7–8 <abbrev xmlns:xlink="http://www.w3.org/1999/xlink" xlink:title="micrometers" id="ABBRID0EWGAE" xlink:type="simple">µm</abbrev> in diameter, present around vulva in more-or-less single rows at posterior edges of abdominal segments IV–VII, and scattered or in rows at anterior edges of abdominal segments VI–VII, sometimes with 2 pores on abdominal segment III; also sparsely present on margins of posterior abdominal segments, and occasionally in submedial areas of thorax. Oral collar tubular ducts of 2 main sizes present: larger type (Fig. <xref ref-type="fig" rid="F2">2A</xref>), each 6–7 <abbrev xmlns:xlink="http://www.w3.org/1999/xlink" xlink:title="micrometers" id="ABBRID0E5GAE" xlink:type="simple">µm</abbrev> long and about 3.5 <abbrev xmlns:xlink="http://www.w3.org/1999/xlink" xlink:title="micrometers" id="ABBRID0ECHAE" xlink:type="simple">µm</abbrev> wide, present on medial areas of abdominal segments III‒VII, in marginal groups on all abdominal segments and opposite each anterior coxa; and smaller type (Fig. <xref ref-type="fig" rid="F2">2F</xref>), each 5–6 <abbrev xmlns:xlink="http://www.w3.org/1999/xlink" xlink:title="micrometers" id="ABBRID0EKHAE" xlink:type="simple">µm</abbrev> long and 2.0–2.5 <abbrev xmlns:xlink="http://www.w3.org/1999/xlink" xlink:title="micrometers" id="ABBRID0EOHAE" xlink:type="simple">µm</abbrev> wide, present on medial areas of abdominal segments III‒VII, also sparsely present in marginal areas together with large ducts, and occasionally present in medial areas of thorax.</p></tp:treatment-sec><tp:treatment-sec sec-type="host" id="SECID0ESHAE"><title>Host plant.</title><p><tp:taxon-name><tp:taxon-name-part taxon-name-part-type="family">Pinaceae</tp:taxon-name-part></tp:taxon-name>: <italic><tp:taxon-name><tp:taxon-name-part taxon-name-part-type="genus" reg="Pinus">Pinus</tp:taxon-name-part><tp:taxon-name-part taxon-name-part-type="species" reg="massoniana">massoniana</tp:taxon-name-part></tp:taxon-name></italic> Lamb.</p></tp:treatment-sec><tp:treatment-sec sec-type="distribution" id="SECID0EIIAE"><title>Distribution.</title><p>China (Jiangxi).</p></tp:treatment-sec><tp:treatment-sec sec-type="remarks" id="SECID0ENIAE"><title>Remarks.</title><p><italic><tp:taxon-name><tp:taxon-name-part taxon-name-part-type="genus" reg="Paracoccus">Paracoccus</tp:taxon-name-part><tp:taxon-name-part taxon-name-part-type="species" reg="gillianwatsonae">gillianwatsonae</tp:taxon-name-part></tp:taxon-name></italic> sp. nov. is similar to <italic><tp:taxon-name><tp:taxon-name-part taxon-name-part-type="genus" reg="Pseudococcus">P.</tp:taxon-name-part><tp:taxon-name-part taxon-name-part-type="species" reg="burnerae">burnerae</tp:taxon-name-part></tp:taxon-name></italic> (Brain, 1915) (morphological characteristics of <italic><tp:taxon-name><tp:taxon-name-part taxon-name-part-type="genus" reg="Pseudococcus">P.</tp:taxon-name-part><tp:taxon-name-part taxon-name-part-type="species" reg="burnerae">burnerae</tp:taxon-name-part></tp:taxon-name></italic> based on the redescription and illustration by <xref ref-type="bibr" rid="B17">Williams (2004)</xref>) in having ventral multilocular disc-pores in single rows at the posterior edges of abdominal segments IV and V; it differs from the latter (character states of <italic><tp:taxon-name><tp:taxon-name-part taxon-name-part-type="genus" reg="Pseudococcus">P.</tp:taxon-name-part><tp:taxon-name-part taxon-name-part-type="species" reg="burnerae">burnerae</tp:taxon-name-part></tp:taxon-name></italic> given in parentheses) by having: (i) ventral oral collar tubular ducts absent from margins of the head (present); (ii) cerarii numbering fewer than 18 pairs (18 pairs); and (iii) translucent pores absent from hind femur (present).</p></tp:treatment-sec><ref-list><ref id="B17"><mixed-citation xmlns:xlink="http://www.w3.org/1999/xlink" xlink:type="simple"><person-group><name name-style="western"><surname>Williams</surname><given-names>DJ</given-names></name></person-group> (<year>2004</year>) <source>Mealybugs of southern Asia. The Natural History Museum, London. Southdene SDN.</source><publisher-name>BHD.</publisher-name>, <publisher-loc>Kuala Lumpur</publisher-loc>, <size units="page">896 pp</size>.</mixed-citation></ref></ref-list></tp:taxon-treatment>
