# Supplementary material for: ﻿Two new species of the mealybug genus Paracoccus from Jiangxi, South China (Hemiptera, Coccomorpha, Pseudococcidae)
Source: Zookeys. 2024 Apr 3;1197:1–11. doi: 10.3897/zookeys.1197.118778 (PMC11015089; doi:10.3897/zookeys.1197.118778)
Supplement: XML Treatment for Paracoccus wui [file zookeys.1197.118778-treatment3.xml]

<!DOCTYPE tp:taxon-treatment
  PUBLIC "-//TaxonX//DTD Taxonomic Treatment Publishing DTD v0 20100105//EN" "tax-treatment-NSO.dtd">
<tp:taxon-treatment xmlns:tp="http://www.plazi.org/taxpub"><tp:treatment-meta><kwd-group><label>Taxon classification</label><kwd>
              <named-content content-type="kingdom">Animalia</named-content>
            </kwd><kwd>
              <named-content content-type="order">Hemiptera</named-content>
            </kwd><kwd>
              <named-content content-type="family">Pseudococcidae</named-content>
            </kwd></kwd-group><mixed-citation publication-type="journal"><person-group><name><surname>Zhang</surname><given-names>Jiang-Tao</given-names></name><name><surname>Li</surname><given-names>Chao-Qun</given-names></name><name><surname>Liu</surname><given-names>Xing-Ping</given-names></name><name><surname>Wang</surname><given-names>Yan</given-names></name></person-group><article-title>﻿Two new species of the mealybug genus <italic><tp:taxon-name><tp:taxon-name-part taxon-name-part-type="genus" reg="Paracoccus">Paracoccus</tp:taxon-name-part></tp:taxon-name></italic> from Jiangxi, South China (<tp:taxon-name><tp:taxon-name-part taxon-name-part-type="order">Hemiptera</tp:taxon-name-part></tp:taxon-name>, <tp:taxon-name><tp:taxon-name-part taxon-name-part-type="above-genus">Coccomorpha</tp:taxon-name-part></tp:taxon-name>, <tp:taxon-name><tp:taxon-name-part taxon-name-part-type="family">Pseudococcidae</tp:taxon-name-part></tp:taxon-name>)</article-title><source>Zookeys</source><day>03</day><month>04</month><year>2024</year><volume>1197</volume><fpage>1</fpage><lpage>11</lpage><pub-id pub-id-type="doi">10.3897/zookeys.1197.118778</pub-id></mixed-citation></tp:treatment-meta><tp:nomenclature><label>﻿</label><tp:taxon-name>
            <object-id xmlns:xlink="http://www.w3.org/1999/xlink" content-type="arpha" xlink:type="simple">459EDF41-7CDA-5CCE-9CE5-C82FCFE86024</object-id>
            <tp:taxon-name-part taxon-name-part-type="genus" reg="Paracoccus">Paracoccus</tp:taxon-name-part>
            <tp:taxon-name-part taxon-name-part-type="species" reg="wui">wui</tp:taxon-name-part>
            <object-id xmlns:xlink="http://www.w3.org/1999/xlink" content-type="zoobank" xlink:type="simple">https://zoobank.org/150B72B5-4F10-4795-9FC4-C67A338FE302</object-id>
          </tp:taxon-name><tp:taxon-authority>Zhang</tp:taxon-authority><tp:taxon-status xmlns:xlink="http://www.w3.org/1999/xlink" xlink:type="simple">sp. nov.</tp:taxon-status><xref ref-type="fig" rid="F3">Figs 3</xref><xref ref-type="fig" rid="F4">, 4</xref></tp:nomenclature><tp:treatment-sec sec-type="material" id="SECID0EVLAE"><title>Materials examined.</title><p><bold><italic>Holotype</italic></bold>: 1 ♀ (mounted singly on a slide), China, Jiangxi, Lushan National Nature Reserve [<named-content xmlns:xlink="http://www.w3.org/1999/xlink" content-type="dwc:verbatimCoordinates" xlink:type="simple"><named-content content-type="geo-json" specific-use="{&#34;type&#34;:&#34;Point&#34;,&#34;coordinates&#34;:[115.950000,29.550000]}" id="NCID0EDMAE" xlink:type="simple">29°33′N, 115°57′E</named-content></named-content>] / under bark crack of <italic><tp:taxon-name><tp:taxon-name-part taxon-name-part-type="genus" reg="Dalbergia">Dalbergia</tp:taxon-name-part><tp:taxon-name-part taxon-name-part-type="species" reg="hupeana">hupeana</tp:taxon-name-part></tp:taxon-name></italic> Hance (<tp:taxon-name><tp:taxon-name-part taxon-name-part-type="family">Fabaceae</tp:taxon-name-part></tp:taxon-name>) / 14.ix.2021, coll. Jiang-tao Zhang (<named-content xmlns:xlink="http://www.w3.org/1999/xlink" content-type="dwc:institutional_code" xlink:title="College of Forestry, Jiangxi Agricultural University" xlink:href="http://grbio.org/institution/jiangxi-agricultural-university" xlink:type="simple">CFJAU</named-content>). <bold><italic>Paratypes</italic></bold>: 8 ♀♀ (mounted singly on 8 slides), same data as holotype (6 <named-content xmlns:xlink="http://www.w3.org/1999/xlink" content-type="dwc:institutional_code" xlink:title="College of Forestry, Jiangxi Agricultural University" xlink:href="http://grbio.org/institution/jiangxi-agricultural-university" xlink:type="simple">CFJAU</named-content>, 2 <abbrev xmlns:xlink="http://www.w3.org/1999/xlink" xlink:title="Insect Collection of the Southwest Forestry University" id="ABBRID0EDNAE" xlink:type="simple">SWFU</abbrev>).</p></tp:treatment-sec><tp:treatment-sec sec-type="etymology" id="SECID0EHNAE"><title>Etymology.</title><p>The species is named after Dr San-an Wu (Beijing Forestry University, Beijing, China), who has made important contributions to the study of Chinese scale insects and has selflessly helped the first author.</p></tp:treatment-sec><tp:treatment-sec sec-type="description" id="SECID0EMNAE"><title>Description.</title><p><bold>Live adult female</bold> (Fig. <xref ref-type="fig" rid="F3">3</xref>). Body of mature adult female elongate-oval, covered with white, mealy wax; posterior of body with a short, white ovisac formed of tangled wax filaments.</p><fig id="F3" position="float" orientation="portrait"><object-id xmlns:xlink="http://www.w3.org/1999/xlink" content-type="doi" xlink:type="simple">10.3897/zookeys.1197.118778.figure3</object-id><object-id xmlns:xlink="http://www.w3.org/1999/xlink" content-type="arpha" xlink:type="simple">A7FBA0AA-5F31-5E81-8E3B-F29434DC33A0</object-id><label>Figure 3.</label><caption><p>Live adult female of <italic><tp:taxon-name><tp:taxon-name-part taxon-name-part-type="genus" reg="Paracoccus">Paracoccus</tp:taxon-name-part><tp:taxon-name-part taxon-name-part-type="species" reg="wui">wui</tp:taxon-name-part></tp:taxon-name></italic> Zhang, sp. nov. in bark crack of <italic><tp:taxon-name><tp:taxon-name-part taxon-name-part-type="genus" reg="Dalbergia">Dalbergia</tp:taxon-name-part><tp:taxon-name-part taxon-name-part-type="species" reg="hupeana">hupeana</tp:taxon-name-part></tp:taxon-name></italic> Hance (<tp:taxon-name><tp:taxon-name-part taxon-name-part-type="family">Fabaceae</tp:taxon-name-part></tp:taxon-name>).</p></caption><graphic xmlns:xlink="http://www.w3.org/1999/xlink" xlink:href="zookeys-1197-001_article-118778__-g003.jpg" position="float" orientation="portrait" xlink:type="simple" id="oo_1014189.jpg"><uri content-type="original_file" xlink:type="simple">https://binary.pensoft.net/fig/1014189</uri></graphic></fig><p><bold>Slide-mounted adult female</bold> (Fig. <xref ref-type="fig" rid="F4">4</xref>, <italic>n</italic> = 5). Body elongate-oval to broadly oval, 2.8–3.4 <abbrev xmlns:xlink="http://www.w3.org/1999/xlink" xlink:title="millimeters" id="ABBRID0EKPAE" xlink:type="simple">mm</abbrev> long and 1.9–2.5 <abbrev xmlns:xlink="http://www.w3.org/1999/xlink" xlink:title="millimeters" id="ABBRID0EOPAE" xlink:type="simple">mm</abbrev> wide. Anal lobes moderately developed, dorsal surface of each lobe with a small, slightly sclerotized area; ventral surface with long apical seta, each seta 225–240 <abbrev xmlns:xlink="http://www.w3.org/1999/xlink" xlink:title="micrometers" id="ABBRID0ESPAE" xlink:type="simple">µm</abbrev> long, and anal lobe bar present forwards from apical seta. Antennae each 355–458 <abbrev xmlns:xlink="http://www.w3.org/1999/xlink" xlink:title="micrometers" id="ABBRID0EWPAE" xlink:type="simple">µm</abbrev> long with 8 segments, length of segments (in <abbrev xmlns:xlink="http://www.w3.org/1999/xlink" xlink:title="micrometers" id="ABBRID0E1PAE" xlink:type="simple">µm</abbrev>): I 42.5–55.0, II 50.0–62.5, III 47.5–62.5, IV 25–35, V 27.5–50.0, VI 30.0–37.5, VII 37.5–50.0 and VIII 87.5–110.0. Eye spot located on body margin lateral to antennal base. Clypeolabral shield 163–213 <abbrev xmlns:xlink="http://www.w3.org/1999/xlink" xlink:title="micrometers" id="ABBRID0E5PAE" xlink:type="simple">µm</abbrev> long and 150–195 <abbrev xmlns:xlink="http://www.w3.org/1999/xlink" xlink:title="micrometers" id="ABBRID0ECQAE" xlink:type="simple">µm</abbrev> wide. Labium 178–225 <abbrev xmlns:xlink="http://www.w3.org/1999/xlink" xlink:title="micrometers" id="ABBRID0EGQAE" xlink:type="simple">µm</abbrev> long and 87.5–100.0 <abbrev xmlns:xlink="http://www.w3.org/1999/xlink" xlink:title="micrometers" id="ABBRID0EKQAE" xlink:type="simple">µm</abbrev> wide, 1.03–1.18 times as long as clypeolabral shield. Legs well developed; claw stout, without a denticle; both tarsal digitules and claw digitules apically knobbed, longer than claw; with translucent pores present on anterior and posterior surfaces of hind coxa (Fig. <xref ref-type="fig" rid="F4">4E</xref>) and on posterior surface of hind tibia (Fig. <xref ref-type="fig" rid="F4">4F</xref>). Hind leg measurements (in <abbrev xmlns:xlink="http://www.w3.org/1999/xlink" xlink:title="micrometers" id="ABBRID0EWQAE" xlink:type="simple">µm</abbrev>): coxa 80–113, trochanter + femur 275–378, tibia + tarsus 283–360, claw 27.5–32.5. Ratio of lengths of hind tibia + tarsus to trochanter + femur 1: 0.95–1.04, ratio of lengths of hind tibia to tarsus 1: 1.78–2.35. Circulus nearly quadrate, 115–145 <abbrev xmlns:xlink="http://www.w3.org/1999/xlink" xlink:title="micrometers" id="ABBRID0E1QAE" xlink:type="simple">µm</abbrev> long and 125–188 <abbrev xmlns:xlink="http://www.w3.org/1999/xlink" xlink:title="micrometers" id="ABBRID0E5QAE" xlink:type="simple">µm</abbrev> wide, situated between abdominal segments III and IV, divided by an intersegmental line. Anterior and posterior ostioles present, each lip with some trilocular pores and 1–5 setae. Anal ring 87.5–112.5 <abbrev xmlns:xlink="http://www.w3.org/1999/xlink" xlink:title="micrometers" id="ABBRID0ECRAE" xlink:type="simple">µm</abbrev> wide, bearing 6 long setae, each 120–145 <abbrev xmlns:xlink="http://www.w3.org/1999/xlink" xlink:title="micrometers" id="ABBRID0EGRAE" xlink:type="simple">µm</abbrev> long; occasionally 2 short setae present between long setae. Cerarii numbering 5–8 recognisable pairs on abdomen, sometimes also possibly 1–3 pairs discernible on thorax and head. Anal lobe cerarii (Fig. <xref ref-type="fig" rid="F4">4I</xref>) each containing 2 conical setae, each seta 16–20 <abbrev xmlns:xlink="http://www.w3.org/1999/xlink" xlink:title="micrometers" id="ABBRID0EORAE" xlink:type="simple">µm</abbrev> long and 7–8 <abbrev xmlns:xlink="http://www.w3.org/1999/xlink" xlink:title="micrometers" id="ABBRID0ESRAE" xlink:type="simple">µm</abbrev> wide at base, 2–5 auxiliary setae and 22–26 trilocular pores, all situated on a small slightly sclerotized area. Anterior abdominal cerarii (Fig. <xref ref-type="fig" rid="F4">4J</xref>) each usually containing 2 smaller conical setae, 4–8 trilocular pores, and sometimes with small slightly sclerotized at setal bases; the setae in anterior abdominal cerarii sometimes widely spaced, or each reduced to only 1 conical seta, or replaced by 1 or 2 stout setae. Cerarii on thorax and head difficult to recognize because some marginal dorsal setae sometimes associated with 2–4 trilocular pores near setal bases, which can be confused with a cerarius; if cerarii present, each often with a pair of stout setae similar to those on dorsum, but recognisable as cerarius by a small concentration of trilocular pores, and sometimes the ocular cerarii (C<sub>3</sub>) present, each with 3 or 4 slender setae. Discoidal pores (Fig. <xref ref-type="fig" rid="F4">4D</xref>) of varying sizes, with larger pores each usually wider than a trilocular pore (in one paratype most larger pores about same diameter as a trilocular pore and only a few pores wider than a trilocular pore), scattered on dorsum and venter.</p><fig id="F4" position="float" orientation="portrait"><object-id xmlns:xlink="http://www.w3.org/1999/xlink" content-type="doi" xlink:type="simple">10.3897/zookeys.1197.118778.figure4</object-id><object-id xmlns:xlink="http://www.w3.org/1999/xlink" content-type="arpha" xlink:type="simple">63C2950C-6678-5F2E-A59C-2ADADA3A0F58</object-id><label>Figure 4.</label><caption><p>Adult female of <italic><tp:taxon-name><tp:taxon-name-part taxon-name-part-type="genus" reg="Paracoccus">Paracoccus</tp:taxon-name-part><tp:taxon-name-part taxon-name-part-type="species" reg="wui">wui</tp:taxon-name-part></tp:taxon-name></italic> Zhang, sp. nov. <bold>A</bold> ventral seta <bold>B</bold> large-type oral collar tubular duct <bold>C</bold> trilocular pore <bold>D</bold> discoidal pores <bold>E</bold> hind coxa <bold>F</bold> hind tibia <bold>G</bold> small-type oral collar tubular duct <bold>H</bold> multilocular disc-pore <bold>I</bold> anal lobe cerarius (C<sub>18</sub>) <bold>J</bold> cerarius on abdomen <bold>K</bold> dorsal seta <bold>L</bold> oral rim tubular duct.</p></caption><graphic xmlns:xlink="http://www.w3.org/1999/xlink" xlink:href="zookeys-1197-001_article-118778__-g004.jpg" position="float" orientation="portrait" xlink:type="simple" id="oo_1014190.jpg"><uri content-type="original_file" xlink:type="simple">https://binary.pensoft.net/fig/1014190</uri></graphic></fig><p><bold><italic>Dorsum</italic>.</bold> Setae (Fig. <xref ref-type="fig" rid="F4">4K</xref>) stout with flagellate tips, sometimes bifurcate; larger setae, each 42.5–62.5 <abbrev xmlns:xlink="http://www.w3.org/1999/xlink" xlink:title="micrometers" id="ABBRID0E4TAE" xlink:type="simple">µm</abbrev> long and sometimes with 1 or 2 trilocular pores near setal base, and shorter setae, each 17.5–37.5 <abbrev xmlns:xlink="http://www.w3.org/1999/xlink" xlink:title="micrometers" id="ABBRID0EBUAE" xlink:type="simple">µm</abbrev> long. Trilocular pores (Fig. <xref ref-type="fig" rid="F4">4C</xref>), each 3–4 <abbrev xmlns:xlink="http://www.w3.org/1999/xlink" xlink:title="micrometers" id="ABBRID0EJUAE" xlink:type="simple">µm</abbrev> wide, evenly distributed. Multilocular disc-pores absent. Oral rim tubular ducts (Fig. <xref ref-type="fig" rid="F4">4L</xref>) very few, totaling 1–8 in available specimens, each about 9 <abbrev xmlns:xlink="http://www.w3.org/1999/xlink" xlink:title="micrometers" id="ABBRID0ERUAE" xlink:type="simple">µm</abbrev> long and 4–5 <abbrev xmlns:xlink="http://www.w3.org/1999/xlink" xlink:title="micrometers" id="ABBRID0EVUAE" xlink:type="simple">µm</abbrev> wide, with rim 8–9 <abbrev xmlns:xlink="http://www.w3.org/1999/xlink" xlink:title="micrometers" id="ABBRID0EZUAE" xlink:type="simple">µm</abbrev> in diameter, mainly present medially, submedially or submarginally on thorax and anterior abdominal segments, sometimes singly next to abdominal cerarii C<sub>11</sub>, C<sub>15</sub> and C<sub>17</sub>, ducts usually absent from medially and submedially areas of abdominal segments IV–VIII. Oral collar tubular ducts usually absent from dorsum, occasionally 1 type of duct, similar to large type of oral collar tubular ducts on venter, singly present marginally or submarginally on thorax, or abdominal segment I, or abdominal segment IV.</p><p><bold><italic>Venter</italic>.</bold> Setae (Fig. <xref ref-type="fig" rid="F4">4A</xref>) relatively long and flagellate, longest setae present on medial area of head and posterior abdominal segments, each 100–138 <abbrev xmlns:xlink="http://www.w3.org/1999/xlink" xlink:title="micrometers" id="ABBRID0EOVAE" xlink:type="simple">µm</abbrev> long, and shorter setae, each 30.0–62.5 <abbrev xmlns:xlink="http://www.w3.org/1999/xlink" xlink:title="micrometers" id="ABBRID0ESVAE" xlink:type="simple">µm</abbrev> long. Cisanal setae each 100–113 <abbrev xmlns:xlink="http://www.w3.org/1999/xlink" xlink:title="micrometers" id="ABBRID0EWVAE" xlink:type="simple">µm</abbrev> long; obanal setae each 95–105 <abbrev xmlns:xlink="http://www.w3.org/1999/xlink" xlink:title="micrometers" id="ABBRID0E1VAE" xlink:type="simple">µm</abbrev> long. Trilocular pores similar to those on dorsum, evenly distributed. Multilocular disc-pores (Fig. <xref ref-type="fig" rid="F4">4H</xref>), each 7–8 <abbrev xmlns:xlink="http://www.w3.org/1999/xlink" xlink:title="micrometers" id="ABBRID0ECWAE" xlink:type="simple">µm</abbrev> in diameter, present around vulva, usually in double rows at posterior edges of abdominal segments V–VII, and in single or double rows at the posterior edge of abdominal segment IV; others distributed at anterior edges of abdominal segments V–VII; in addition, a few pores located on submargins of abdominal segments and sometimes also present on abdominal segment III; also scattered pores present on medial and submedial areas of thorax. Oral collar tubular ducts of 2 main sizes present: larger type (Fig. <xref ref-type="fig" rid="F4">4B</xref>), each about 8 <abbrev xmlns:xlink="http://www.w3.org/1999/xlink" xlink:title="micrometers" id="ABBRID0EKWAE" xlink:type="simple">µm</abbrev> long and 3.5–4.0 <abbrev xmlns:xlink="http://www.w3.org/1999/xlink" xlink:title="micrometers" id="ABBRID0EOWAE" xlink:type="simple">µm</abbrev> wide, present mainly on medial areas of abdominal segments III‒VII, in marginal groups on thorax and abdomen, also opposite each anterior coxa; and smaller type (Fig. <xref ref-type="fig" rid="F4">4G</xref>), each about 6 <abbrev xmlns:xlink="http://www.w3.org/1999/xlink" xlink:title="micrometers" id="ABBRID0EWWAE" xlink:type="simple">µm</abbrev> long and 2.5–3.0 <abbrev xmlns:xlink="http://www.w3.org/1999/xlink" xlink:title="micrometers" id="ABBRID0E1WAE" xlink:type="simple">µm</abbrev> wide, present mainly on medial areas of abdominal segments II‒VII, also sparsely present in marginal areas together with large ducts, and occasionally in medial areas of thorax.</p></tp:treatment-sec><tp:treatment-sec sec-type="host" id="SECID0E5WAE"><title>Host plant.</title><p><tp:taxon-name><tp:taxon-name-part taxon-name-part-type="family">Fabaceae</tp:taxon-name-part></tp:taxon-name>: <italic><tp:taxon-name><tp:taxon-name-part taxon-name-part-type="genus" reg="Dalbergia">Dalbergia</tp:taxon-name-part><tp:taxon-name-part taxon-name-part-type="species" reg="hupeana">hupeana</tp:taxon-name-part></tp:taxon-name></italic> Hance.</p></tp:treatment-sec><tp:treatment-sec sec-type="distribution" id="SECID0EUXAE"><title>Distribution.</title><p>China (Jiangxi).</p></tp:treatment-sec><tp:treatment-sec sec-type="remarks" id="SECID0EZXAE"><title>Remarks.</title><p><italic><tp:taxon-name><tp:taxon-name-part taxon-name-part-type="genus" reg="Paracoccus">Paracoccus</tp:taxon-name-part><tp:taxon-name-part taxon-name-part-type="species" reg="wui">wui</tp:taxon-name-part></tp:taxon-name></italic> sp. nov. is similar to <italic><tp:taxon-name><tp:taxon-name-part taxon-name-part-type="genus" reg="Paracoccus">P.</tp:taxon-name-part><tp:taxon-name-part taxon-name-part-type="species" reg="keralae">keralae</tp:taxon-name-part></tp:taxon-name></italic> Williams, 2004 in having only a few dorsal oral rim tubular ducts; it differs from the latter (character states of <italic><tp:taxon-name><tp:taxon-name-part taxon-name-part-type="genus" reg="Paracoccus">P.</tp:taxon-name-part><tp:taxon-name-part taxon-name-part-type="species" reg="keralae">keralae</tp:taxon-name-part></tp:taxon-name></italic> given in parentheses) by having: (i) ventral oral collar tubular ducts absent from margins of the head (present); (ii) multilocular disc-pores usually in double rows at posterior edges of abdominal segments V and VI (in single rows); and (iii) larger discoidal pores usually each wider than a trilocular pore (narrower than a trilocular pore).</p><p><italic><tp:taxon-name><tp:taxon-name-part taxon-name-part-type="genus" reg="Paracoccus">Paracoccus</tp:taxon-name-part><tp:taxon-name-part taxon-name-part-type="species" reg="wui">wui</tp:taxon-name-part></tp:taxon-name></italic> also resembles <italic><tp:taxon-name><tp:taxon-name-part taxon-name-part-type="genus" reg="Paracoccus">P.</tp:taxon-name-part><tp:taxon-name-part taxon-name-part-type="species" reg="neocarens">neocarens</tp:taxon-name-part></tp:taxon-name></italic> (Lit, 1992) (based on the redescription and illustration by <xref ref-type="bibr" rid="B17">Williams (2004)</xref>) in possessing some large discoidal pores and a reduced number of dorsal oral rim tubular ducts; it differs from the latter (character states of <italic><tp:taxon-name><tp:taxon-name-part taxon-name-part-type="genus" reg="Paracoccus">P.</tp:taxon-name-part><tp:taxon-name-part taxon-name-part-type="species" reg="neocarens">neocarens</tp:taxon-name-part></tp:taxon-name></italic> in parentheses) in having: (i) ventral oral collar tubular ducts absent from margins of the head (present between antennal bases); and (ii) multilocular disc-pores usually in double rows at posterior edges of abdominal segments V and VI (in single rows).</p></tp:treatment-sec><ref-list><ref id="B17"><mixed-citation xmlns:xlink="http://www.w3.org/1999/xlink" xlink:type="simple"><person-group><name name-style="western"><surname>Williams</surname><given-names>DJ</given-names></name></person-group> (<year>2004</year>) <source>Mealybugs of southern Asia. The Natural History Museum, London. Southdene SDN.</source><publisher-name>BHD.</publisher-name>, <publisher-loc>Kuala Lumpur</publisher-loc>, <size units="page">896 pp</size>.</mixed-citation></ref></ref-list></tp:taxon-treatment>
